# Supplementary material for: IL-33 enhances Jagged1 mediated NOTCH1 intracellular domain (NICD) deubiquitination and pathological angiogenesis in proliferative retinopathy
Source: Commun Biol. 2022 May 19;5:479. doi: 10.1038/s42003-022-03432-7 (PMC9120174; doi:10.1038/s42003-022-03432-7)
Supplement: Supplementary file 4 — Supplementary Data 1 [file 42003_2022_3432_MOESM4_ESM.xlsx]

## Sheet: Figure 1
Figure 1b		IL-33 Ct					𝚫Ct
	Normoxia	21.01	21.21	21.05			Normoxia	4.21	4.41	4.11
	Hypoxia, 12 hr	20.55	22.39	21.78			Hypoxia, 12 hr	3.57	3.68	3.4
	Hypoxia, 24 hr	20.47	20.34	20.17			Hypoxia, 24 hr	2.97	2.74	3.27
	Hypoxia, 72 hr	20.85	21.16	20.98			Hypoxia, 72 hr	2.45	2.46	2.74
	Hypoxia, 120 hr	20.34	20.37	20.19			Hypoxia, 120 hr	4	4.37	3.69
		GAPDH Ct											Relative Quantification
	Normoxia	16.8	16.8	16.7			𝚫𝚫Ct										Avg	StdEv
	Hypoxia, 12 hr	16.98	18.71	18.4			Normoxia	0	0	0			Normoxia	1	1	1	1	0
	Hypoxia, 24 hr	17.5	17.6	16.9			Hypoxia, 12 hr	-0.64	-0.73	-0.71			Hypoxia, 12 hr	1.55833	1.65864	1.6358	1.61759	0.0525767
	Hypoxia, 72 hr	18.4	18.7	18.2			Hypoxia, 24 hr	-1.24	-1.67	-0.84			Hypoxia, 24 hr	2.36199	3.18215	1.79005	2.44473	0.699727
	Hypoxia, 120 hr	16.27	16.1	16.5			Hypoxia, 72 hr	-1.76	-1.95	-1.37			Hypoxia, 72 hr	3.38698	3.86375	2.58471	3.27848	0.646386
							Hypoxia, 120 hr	-0.21	-0.04	-0.42			Hypoxia, 120 hr	1.15669	1.02811	1.33793	1.17424	0.155651
Figure 1c
	Normoxia	1	1	1
	Hypoxia, 12 hr	1.62558	1.99223	1.98756
	Hypoxia, 24 hr	2.24974	2.11915	2.26181
	Hypoxia, 72 hr	3.09539	2.41593	2.89664
	Hypoxia, 120 hr	2.0674	0.803835	0.600499
Figure 1d
	Control	4615	7584	6176
	IL-33	6195	7248	9767
Figure 1e
		G0-G1 Phase
	Control	51.4	48.9	47.1
	IL-33	45.9	39.8	45.1
		S phase
	Control	0.54	0.52	0.6
	IL-33	0.62	0.55	0.44
		G2-M phase
	Control	31.4	33.9	31.7
	IL-33	25.3	27.7	33.3
Figure 1f
	Control	9	11	6	7	9	13
	IL-33	30	28	15	19	25	21
Figure 1g
	Control (0h)	616990	638823	651449
	Control (24h)	544944	580215	554793
	IL-33 (0hr)	535206	525164	547212
	IL-33 (24h)	343239	334631	329659
	% wound healing
	Control	11.677	9.17437	14.8371
	IL-33	35.8679	36.2807	39.7566
Figure 1h
	Control	3	2	3	2	1	2
	IL-33	9	11	7	11	10	9
Figure 1g
	control	77	98	118	96	64	98	77	113
	Il-33	166	211	163	164	150	178	144	147
			110 J units= 200micro meter
	control	140.1	178.36	214.76	174.72	116.48	178.36	140.14	205.66
	Il-33	302.1	384.02	296.66	298.48	273	323.96	262.08	267.54

## Sheet: Figure 2
Figure 2d	% neovascularization
	Control siRNA Hypoxia	21.2598	27.3182	24.0668	22.0332	22.2011	25.0433	19.0887	22.2694
	IL-33 siRNA	9.76661	12.3996	12.4789	8.48883	13.5943	11.3248	7.63099
Figure 2e	% avascular area
	Control siRNA Hypoxia	16.6105	15.6019	14.086	15.9761	17.3904	13.1156	16.4617
	IL-33 siRNA	17.0427	18.6086	20.5753	15.0092	17.6327	18.4057	14.8841

## Sheet: Figure 3
Figure 3d
	% neovascularization
	WT	IL-33 KO
	36.7565	17.0536
	32.2439	10.4355
	29.3205	15.3213
	31.091	12.5943
	32.7685	10.0602
	26.9181	10.5381
	27.4287	11.4691
	23.7256	12.1805
	33.731	14.2916
	37.6388	11.9106
Figure 3e
	%avascular area
	WT	IL-33 KO
	19.0844	20.7738
	17.3831	17.7114
	20.6772	21.6029
	17.8632	16.7347
	18.7459	17.6587
	21.8519	21.595
	20.446	14.3304
	21.818	21.9803
	22.4479	24.8229
	13.9204
	17.3057

## Sheet: Figure 4
Figure 4c
			IL-33 Ct					𝚫Ct
	Normoxia	Microglias	24.32	24.6	24.5		Normoxia	Microglias	3.92	5.02	4.7
		Astrocytes	24.8	24.9	25.2			Astrocytes	4.7	5.3	5
		Neurons	0	0	0			Neurons
		pericytes	23	24.5	23.8			pericytes	3.3	5.3	4.9
		Endothelial cells	23.1	24	23.8			Endothelial cells	3.7	5.1	4.8
	Hypoxia	Microglias	23	24	24.1		Hypoxia	Microglias	4.1	4.9	4.8
		Astrocytes	22.8	23.1	23.8			Astrocytes	3.7	5.1	3.3
		Neurons	0	0	0			Neurons
		pericytes	23.6	22.9	24			pericytes	3.68	4.22	4.6
		Endothelial cells	22.4	22.98	21.6			Endothelial cells	2.32	3.18	2.72
			GAPDH Ct					We used Normoxia-Astrocytes as calibrator
	Normoxia	Microglias	20.4	19.58	19.8			𝚫𝚫Ct
		Astrocytes	20.1	19.6	20.2		Normoxia	Microglias	-0.78	-0.28	-0.3
		Neurons	18.5	19.4	20			Astrocytes	0	0	0
		pericytes	19.7	19.2	18.9			Neurons
		Endothelial cells	19.4	18.9	19			pericytes	-1	0	-0.1
	Hypoxia	Microglias	18.9	19.1	19.3			Endothelial cells	-1	-0.2	-0.2
		Astrocytes	19.1	18	20.5		Hypoxia	Microglias	-0.6	-0.4	-0.2
		Neurons	18.9	18.6	18.8			Astrocytes	-1	-0.2	-1.7
		pericytes	19.92	18.68	19.4			Neurons
		Endothelial cells	20.08	19.8	18.88			pericytes	-1.02	-1.08	-0.4
								Endothelial cells	-2.38	-2.12	-2.28
		Relative Quantification = 2-(𝚫𝚫Ct)
	Normoxia	Microglias	1.71713	1.21419	1.23114
		Astrocytes	1	1	1
		Neurons	0	0	0
		pericytes	2	1	1.07177
		Endothelial cells	2	1.1487	1.1487
	Hypoxia	Microglias	1.51572	1.31951	1.1487
		Astrocytes	2	1.1487	3.24901
		Neurons	0	0	0
		pericytes	2.02792	2.11404	1.31951
		Endothelial cells	5.20537	4.34694	4.85678

## Sheet: Figure 5
Figure 5d
	% neovascularization
	Cdh5CreERT2	IL-33:Cdh5Cre
	36.7565	10.3491
	32.2439	16.1384
	29.3205	10.6347
	31.091	11.5223
	32.7685	18.5208
	26.9181	11.5879
	35.4838	12.9046
	28.5307	9.38665
	25.3599	11.0444
	27.3411
Figure 5e
	%avascular area
	Cdh5CreERt2	IL-33:Cdh5Cre
	26.1705	15.4273
	24.8666	18.6967
	21.5405	18.4244
	16.3109	16.8919
	18.3148	24.3668
	18.5288	23.4926
	20.446	17.9471
	21.818	23.4384
	22.4479	15.4456
	13.9204	22.1384
	17.3057

## Sheet: Figure 6
Figure 6a
	Control	IL-33 -1 hr	IL-33 -2 hr	IL-33 -4 hr	IL-33 -6 hr	IL-33 -8 hr
	1	1.0386	1.63614	1.9642	2.14294	1.46456
	1	1.40461	1.85423	1.74958	1.64616	1.66119
	1	1.1477	1.68405	1.97653	1.84616	2.15035
Figure 6b
	Normoxia	Hypoxia-12 hr	Hypoxia-24 hr	Hypoxia-72 hr	Hypoxia-120 hr
	1	0.898383	1.72791	2.05631	1.29684
	1	0.877259	1.32392	2.00423	1.62458
	1	0.966046	1.35379	2.09992	1.54415
Figure 6d
	siControl	siControl + IL-33	siJagged1	sijagged1 + IL-33
	2	7	1	1
	1	8	0	1
	2	9	0	1
	2	7	1	0
	1	5	1	1
	2	8	0	1
	1	7	1	0
Figure 6e
	siControl	siControl + IL-33	siJagged1	sijagged1 + IL-33
	10	12	5	3
	7	11	4	6
	8	14	5	5
	7	13	6	4
	4	13	4	3
	6	14	3	3
	7	15	5	6
	7	21	5	5
	5	22	6	3
Figure 6f
	siControl(0h)	600638	586214	578852	556520	534298	568833
	siControl (24h)	520163	493808	484097	470095	459239	486364
	% wound healing	13.3983	15.7632	16.3695	15.5295	14.0482	14.4979
	siControl+IL-33 (0h)	638488	637124	635010	608532	590477	600634
	siControl+IL-33 (24h)	466055	442562	434477	408429	420054	398587
	% wound healing	27.0065	30.5375	31.5795	32.8829	28.8619	33.639
	siJag1 (0h)	511462	531236	527849	554304	551756	531080
	siJag1 (24h)	459039	471028	448071	485128	476325	450934
	% wound healing	10.2496	11.3336	15.1138	12.4798	13.6711	15.0911
	siJag1+IL33 (0h)	487334	501666	492282	475982	480994	491394
	siJag1+IL33 (24h)	417503	446573	425562	420746	413750	428938
	% wound healing	14.3292	10.982	13.5532	11.6046	13.9802	12.71
	siControl	siControl + IL-33	siJagged1	sijagged1 + IL-33
	13.3983	27.0065	10.2496	14.3292
	15.7632	30.5375	11.3336	10.982
	16.3695	31.5795	15.1138	13.5532
	15.5295	32.8829	12.4798	11.6046
	14.0482	28.8619	13.6711	13.9802
	14.4979	33.639	15.0911	12.71
Figure 6g	in micrometers
	siControl	siControl + IL-33	siJagged1	sijagged1 + IL-33
	144	329	156	165
	128	318	154	144
	174	298	145	176
	158	345	155	156
	187	316	146	135
	159	326	139	148
	156	345	145	147

## Sheet: Figure 7
Figure 7a
	Control	IL-33 -1 hr	IL-33 -2 hr	IL-33 -4 hr	IL-33 -6 hr	IL-33 -8 hr
	1	1.43404	1.79082	1.4535	1.05157	0.937245
	1	1.27552	1.55266	1.1817	1.01284	0.731745
	1	1.28509	1.62969	1.35912	1.10689	1.17982
Figure 7b
	Normoxia	Hypoxia-12 hr	Hypoxia-24 hr	Hypoxia-72 hr	Hypoxia-120 hr
	1	0.803692	1.62442	1.85296	1.05438
	1	0.908961	1.61615	1.92465	1.01825
	1	1.01446	1.40246	1.86595	1.08087
Figure 7d
	siControl	siControl + IL-33	siNotch1	siNotch1 + IL-33
	1	6	1	1
	2	6	1	1
	2	7	1	1
	1	6	1	2
	1	6	1	1
	1	7	2	1
	1	8	1	1
Figure 7e
	siControl	siControl + IL-33	siNotch1	siNotch1 + IL-33
	7	12	6	4
	4	13	3	6
	5	14	4	6
	8	15	6	4
	7	14	8	4
	7	13	6	3
	7	11	5	5
	5	12	5	5
Figure 7f	siControl (0h)	547647	563708	595759	593177	588671	609835
	Control (24h)	475228	482310	489424	478230	483455	511638
	% wound healing	13.2237	14.4397	17.8487	19.3782	17.8735	16.1022
	siC+IL33 (0h)	566843	602415	597852	586857	591208	605617
	siC+IL33 (24h)	373836	381957	355274	358290	349800	381292
	% wound healing	34.0495	36.5957	40.5749	38.9476	40.833	37.0407
	siNotch1 (0h)	583704	578843	567187	596764	555404	536040
	siJag1 (24h)	500094	497314	497203	524760	488774	464251
	% wound healing	14.324	14.0848	12.3388	12.0657	11.9967	13.3925
	siNotch1+IL33 (0h)	538094	531078	517878	516664	530853	541394
	siJag1+IL33 (24h)	480402	463321	433563	437428	450520	458520
	% wound healing	10.7215	12.7584	16.2809	15.3361	15.1328	15.3075
	siControl	siControl + IL-33	siNotch1	siNotch1 + IL-33
	13.2237	34.0495	14.324	10.7215
	14.4397	36.5957	14.0848	12.7584
	17.8487	40.5749	12.3388	16.2809
	19.3782	38.9476	12.0657	15.3361
	17.8735	40.833	11.9967	15.1328
	16.1022	37.0407	13.3925	15.3075
Figure 7g	in micrometers
	siControl	siControl + IL-33	siNotch1	siNotch1 + IL-33
	143	347	22	41
	147	318	34	23
	163	281	33	21
	157	278	21	24
	164	351	20	34
	132	334	44	21

## Sheet: Suppl. Figure 1
Figure 1a
		G0_G1_1	G0_G1_2	G0_G1_3
	Control	51.4	48.9	47.1
	IL-33-10 ng	45.7	45.5	44.5
	IL-33-20 ng	45.9	39.8	45.1
	IL-33-50 ng	44.6	44.8	43.9
	IL-33-100 ng	37.5	40	47.6
		S_1	S_2	S_3
	Control	0.54	0.52	0.6
	IL-33-10 ng	0.41	0.6	0.55
	IL-33-20 ng	0.62	0.55	0.44
	IL-33-50 ng	0.68	0.59	0.58
	IL-33-100 ng	0.6	0.6	0.47
		G2_M_1	G2_M_2	G2_M_3
	Control	31.4	33.9	31.7
	IL-33-10 ng	28.1	27.1	26.8
	IL-33-20 ng	24.9	22.5	24.9
	IL-33-50 ng	30.9	31.1	30.9
	IL-33-100 ng	25.3	27.7	33.3
Figure 1b
	Control	IL-33- 10 ng/ml	IL-33- 20 ng/ml	IL-33- 50 ng/ml	IL-33- 100 ng/ml
	12	23	47	24	14
	10	32	45	19	16
	11	30	40	21	12
	15	22	41	19	15
	11	24	43	15	12
	12	21	44	18	14
	13	24	41	19	15
	14	25	39	20	11
	17	22	45	23	16
Figure 1c
	Control (0h)	616990	638823	651449
	Control (24h)	544944	580215	554793
	% wound healing	11.677	9.17437	14.8371
	IL-33-10ng (0h)	508494	521392	531532
	IL-33-10ng (24h)	396096	373629	403841
	% wound healing	22.1041	28.3401	24.0232
	IL-33-20ng (0h)	535206	525164	547212
	IL-33-(24h)	343239	334631	329659
	% wound healing	35.8679	36.2807	39.7566
	IL-33-(0h)	587367	538537	575189
	IL-33-(24h)	465963	421000	425963
	% wound healing	20.6692	21.8252	25.9438
	IL-33-100ng (0h)	503692	511009	532173
	IL-33-100ng (24h)	427429	443923	431867
	% wound healing	15.1408	13.1281	18.8484
	Control	IL-33- 10 ng/ml	IL-33- 20 ng/ml	IL-33- 50 ng/ml	IL-33- 100 ng/ml
	11.677	22.1041	35.8679	20.6692	15.1408
	9.17437	28.3401	36.2807	21.8252	13.1281
	14.8371	24.0232	39.7566	25.9438	18.8484
Figure 1d
	Control	IL-33- 10 ng/ml	IL-33- 20 ng/ml	IL-33- 50 ng/ml	IL-33- 100 ng/ml
	175.757	371.36	384.322	198.494	162.432
	167.962	306.087	426.868	278.582	148.661
	203.931	272.184	317.612	144.056	169.198
	250.716	318.961	434.166	284.45	152.013
	188.039	212.151	475.685	210.609	150.053
	190.032	315.035	410.888	337.722	172.29
	162.049	216.453	305.97	273.306	176.011
	156.218	219.545	339.063	341.116	182.538
Figure 1e
	Control	IL-33- 10 ng/ml	IL-33- 20 ng/ml	IL-33- 50 ng/ml	IL-33- 100 ng/ml
	1	3	9	2	1
	2	3	11	1	2
	3	4	7	3	2
	2	3	11	3	1
	1	5	10	4	2
	2	5	9	2	3

## Sheet: Suppl. Figure 2
Figure 2b
	siControl	siControl + IL-33	siSt2	siST2 + IL-33
	48	127	42	54
	52	98	40	30
	48	150	33	39
	32	134	42	55
	64	112	48	60
	49	123	36	68
Figure 2b
	siControl	siControl + IL-33	siSt2	siST2 + IL-33
	1	11	3	1
	2	7	1	2
	3	8	2	1
	2	6	1	2
	3	9	2	1
	1	8	1	2
Figure 2c
	siControl	siControl + IL-33	siSt2	siST2 + IL-33
	160.2	429.5	80	227.5
	167.44	323.96	161.98	240.24
	125.58	349.44	129.22	180.18
	138	362	138	240
	178	340	198	198
	121.94	458.64	154.7	283.92
	156.52	296.66	169.26	171.08
	186	269	116	186
